# Supplementary material for: Impact of Aging and a High-Fat Diet on Adipose-Tissue-Derived Extracellular Vesicle miRNA Profiles in Mice
Source: Biomedicines. 2024 Jan 3;12(1):100. doi: 10.3390/biomedicines12010100 (PMC10813715; doi:10.3390/biomedicines12010100)
Supplement: Supplementary file 1 [file biomedicines-12-00100-s001.zip]

Archive with 1 entries (1 files):
- biomedicines-2728094-supplementary.pdf
